# Supplementary material for: The Adequacy of Current Legionnaires’ Disease Diagnostic Practices in Capturing the Epidemiology of Clinically Relevant Legionella: A Scoping Review
Source: Pathogens. 2024 Oct 1;13(10):857. doi: 10.3390/pathogens13100857 (PMC11510479; doi:10.3390/pathogens13100857)
Supplement: Supplementary file 1 [file pathogens-13-00857-s001.zip]

Archive with 1 entries (1 files):
- pathogens-3190619-supplementary.pdf
